# Supplementary material for: The Combination of AHCC and ETAS Decreases Migration of Colorectal Cancer Cells, and Reduces the Expression of LGR5 and Notch1 Genes in Cancer Stem Cells: A Novel Potential Approach for Integrative Medicine
Source: Pharmaceuticals (Basel). 2021 Dec 18;14(12):1325. doi: 10.3390/ph14121325 (PMC8705140; doi:10.3390/ph14121325)
Supplement: Supplementary file 1 [file pharmaceuticals-14-01325-s001.zip]

Archive with 1 entries (1 files):
- pharmaceuticals-1519815-supplementary.pdf
